# Supplementary material for: Non-Heading Chinese Cabbage Database: An Open-Access Platform for the Genomics of Brassica campestris (syn. Brassica rapa) ssp. chinensis
Source: Plants (Basel). 2022 Apr 7;11(8):1005. doi: 10.3390/plants11081005 (PMC9029197; doi:10.3390/plants11081005)
Supplement: Supplementary file 1 [file plants-11-01005-s001.zip]

Archive with 2 entries (2 files):
- Supplementary Figure S1.pdf
- Supplementary TableS1.xlsx
