# Supplementary material for: Non-Heading Chinese Cabbage Database: An Open-Access Platform for the Genomics of Brassica campestris (syn. Brassica rapa) ssp. chinensis
Source: Plants (Basel). 2022 Apr 7;11(8):1005. doi: 10.3390/plants11081005 (PMC9029197; doi:10.3390/plants11081005)
Supplement: Supplementary file 1 [file plants-11-01005-s001.zip › Supplementary TableS1.xlsx]

## Sheet: Plant genomes
Genomes collected in NHCCDB
Name	Source	URL
Arabis alpina v5.0/v4.0/v3.0/v2.0 Genome	Genomic resources for Arabis alpina	http://www.arabis-alpina.org/refseq.html
Arabidopsis thaliana v10 (TAIR10) Genome	TAIR	https://www.arabidopsis.org/
Brassica juncea var. tumida v1.5/v1.1 Genome	BRAD	http://brassicadb.org/brad/index.php
Brassica napus (Cultivar Darmor-bzh) v1.0 Genome	Brassica napus Genome Resources	http://www.genoscope.cns.fr/brassicanapus/
Brassica napus (Cultivar Westar) v1.0 Genome	BNPIR	http://cbi.hzau.edu.cn/bnapus/
Brassica napus (Cultivar No2127) v1.0 Genome	BNPIR	http://cbi.hzau.edu.cn/bnapus/
Brassica napus (Cultivar Zheyou7) v1.0 Genome	BNPIR	http://cbi.hzau.edu.cn/bnapus/
Brassica napus (Cultivar Gangan) v1.0 Genome	BNPIR	http://cbi.hzau.edu.cn/bnapus/
Brassica napus (Cultivar Shengli) v1.0 Genome	BNPIR	http://cbi.hzau.edu.cn/bnapus/
Brassica napus (Cultivar Tapidor) v1.0 Genome	BNPIR	http://cbi.hzau.edu.cn/bnapus/
Brassica napus (Cultivar Quinta) v1.0 Genome	BNPIR	http://cbi.hzau.edu.cn/bnapus/
Brassica napus (Cultivar ZS11) v1.0 Genome	BNPIR	http://cbi.hzau.edu.cn/bnapus/
Brassica nigra v1.0 Genome	BRAD	http://brassicadb.org/brad/index.php
Brassica oleracea capitata v1.0 Genome	Bolbase	http://www.ocri-genomics.org/bolbase/index.html
Brassica campestris (syn. Brassica rapa) ssp. chinensis (Cultivar NHCC001) v1.0 Genome	NHCCDB
Brassica rapa subsp. pekinensis v3.0/v2.5/v1.5 Genome	BRAD	http://brassicadb.org/brad/index.php
Brassica rapa ssp. trilocularis Z1 v1.0 Genome	Paper Link	https://www.genoscope.cns.fr/externe/plants/index.html
